# Supplementary material for: Ultra-High-Performance Liquid Chromatography–Electrospray Ionization–High-Resolution Mass Spectrometry for Distinguishing the Origin of Ellagic Acid Extracts: Pomegranate Peels or Gallnuts
Source: Molecules. 2024 Jan 31;29(3):666. doi: 10.3390/molecules29030666 (PMC10856690; doi:10.3390/molecules29030666)
Supplement: Supplementary file 1 [file molecules-29-00666-s001.zip]

Archive with 1 entries (1 files):
- molecules-2777826-supplementary.pdf
